# Supplementary material for: Structural and kinetic insights into tRNA promoter engagement by yeast general transcription factor TFIIIC
Source: Nucleic Acids Res. 2024 Dec 9;53(1):gkae1174. doi: 10.1093/nar/gkae1174 (PMC11724288; doi:10.1093/nar/gkae1174)
Supplement: gkae1174_Supplemental_Files [file gkae1174_supplemental_files.zip]

Archive with 2 entries (2 files):
- Supplementary Movie 1.mp4
- Supplementary_TFIIIC_tRNA_Promoter_Recognition_061124.pdf
